# Supplementary material for: Primary Care Networks and Starfield’s 4Cs: A Case for Enhanced Chronic Disease Management
Source: Int J Environ Res Public Health. 2021 Mar 12;18(6):2926. doi: 10.3390/ijerph18062926 (PMC8001119; doi:10.3390/ijerph18062926)
Supplement: Supplementary file 1 [file ijerph-18-02926-s001.zip]

Archive with 2 entries (2 files):
- Supplementary material topic guide.docx
- Supplementary material table S1.docx
